# Supplementary material for: Sedation in specialized palliative care: A cross-sectional study
Source: PLoS One. 2022 Jul 8;17(7):e0270483. doi: 10.1371/journal.pone.0270483 (PMC9269455; doi:10.1371/journal.pone.0270483)
Supplement: S1 Dataset — (XLSX) [file pone.0270483.s001.xlsx]

## Sheet: Sheet1
Patientnummer	Pain	Spam	Delirium	Existential distress	Dyspnea	Other	Main indiation for palliative sedation	sedativeMidazolam	sedativeHaldol	sedativeMorfin	sedativePropofol	sedativeOxycodon	sedativeMetadon	sedativeBuscopan	Sedation decision taker	Discussion before sedation	Initiative to sedation	Did the patient taked initiative for sedation?	Age at death (years)	midazolamOnly	propofolOnly	levomepromazineOnly
1	No	No	No	No	No	No		No	No	No	No	No	No	No					82.0041
2	No	No	No	No	No	No		No	No	No	No	No	No	No					90.5106
3	No	No	No	No	No	No		No	No	No	No	No	No	No					70.7242
4	No	No	No	No	No	No		No	No	No	No	No	No	No					44.7666
5	No	No	No	No	No	No		No	No	No	No	No	No	No					77.4648	1
6	No	No	No	No	No	No		No	No	No	No	No	No	No					84.8131
7	No	No	No	No	No	No		No	No	No	No	No	No	No					73.3196
8	No	No	No	No	No	No		No	No	No	No	No	No	No					88.5065	1
9	No	No	No	No	No	No		No	No	No	No	No	No	No					86.716	1
10	No	No	No	No	No	No		No	No	No	No	No	No	No					69.8727
11	No	No	No	No	No	No		No	No	No	No	No	No	No					59.217	1
12	No	No	No	No	No	No		No	No	No	No	No	No	No					84.0794	1
13	No	No	No	No	No	No		No	No	No	No	No	No	No					76.8405
14	No	No	No	No	No	No		No	No	No	No	No	No	No					76.0739	1
15	No	No	No	No	No	No		No	No	No	No	No	No	No					81.755	1
16	No	No	No	No	No	No		No	No	No	No	No	No	No					76.0958	1
17	No	No	No	No	No	No		No	No	No	No	No	No	No					51.3758	1
18	No	No	No	No	No	No		No	No	No	No	No	No	No					62.5927	1
19	No	No	No	No	No	No		No	No	No	No	No	No	No					75.2005	1
21	No	No	No	No	No	No		No	No	No	No	No	No	No					73.8207	1
22	No	No	No	No	No	No		No	No	No	No	No	No	No					85.3169
23	No	No	No	No	No	No		No	No	No	No	No	No	No					53.8535
24	No	No	No	No	No	No		No	No	No	No	No	No	No					70.1218	1
25	No	No	No	No	No	No		No	No	No	No	No	No	No					84.7584	1
26	No	No	No	No	No	No		No	No	No	No	No	No	No					78.601	1
27	No	No	No	No	No	No		No	No	No	No	No	No	No					65.7331	1
28	No	No	No	No	No	No		No	No	No	No	No	No	No					61.5359	1
29	No	No	No	No	No	No		No	No	No	No	No	No	No					70.3847	1
30	No	No	No	No	No	No		No	No	No	No	No	No	No					73.232
31	No	No	No	No	No	No		No	No	No	No	No	No	No					70.1191	1
32	No	No	No	No	No	No		No	No	No	No	No	No	No					62.4559
33	No	No	No	No	No	No		No	No	No	No	No	No	No					63.5948
34	No	No	No	No	No	No		No	No	No	No	No	No	No					74.0753	1
35	No	No	No	No	No	No		No	No	No	No	No	No	No					62.2505
36	No	No	No	No	No	No		No	No	No	No	No	No	No					79.05	1
37	No	No	No	No	No	No		No	No	No	No	No	No	No					46.5435	1
38	No	No	No	No	No	No		No	No	No	No	No	No	No					65.8426	1
39	No	No	No	No	No	No		No	No	No	No	No	No	No					74.0972	1
40	No	No	No	No	No	No		No	No	No	No	No	No	No					81.7029
41	No	No	No	No	No	No		No	No	No	No	No	No	No					70.1437
42	No	No	No	No	No	No		No	No	No	No	No	No	No					83.5811
43	No	No	No	No	No	No		No	No	No	No	No	No	No					84.6845	1
44	No	No	No	No	No	No		No	No	No	No	No	No	No					84.8624
45	No	No	No	No	No	No		No	No	No	No	No	No	No					84.0575
46	No	No	No	No	No	No		No	No	No	No	No	No	No					85.8727	1
47	No	No	No	No	No	No		No	No	No	No	No	No	No					62.6174
48	No	No	No	No	No	No		No	No	No	No	No	No	No					85.6537
49	No	No	No	No	No	No		No	No	No	No	No	No	No					80.9993	1
50	No	No	No	No	No	No		No	No	No	No	No	No	No					57.9713
51	No	No	No	No	No	No		No	No	No	No	No	No	No					69.6372	1
52	No	No	No	No	No	No		No	No	No	No	No	No	No					70.8747	1
53	No	No	No	No	No	No		No	No	No	No	No	No	No					60.2136	1
54	No	No	No	No	No	No		No	No	No	No	No	No	No					79.885
55	No	No	No	No	No	No		No	No	No	No	No	No	No					74.4312
56	No	No	No	No	No	No		No	No	No	No	No	No	No					58.9185	1
57	No	No	No	No	No	No		No	No	No	No	No	No	No					88.46
58	No	No	No	No	No	No		No	No	No	No	No	No	No					84.3285	1
59	No	No	No	No	No	No		No	No	No	No	No	No	No					93.1663	1
60	No	No	No	No	No	No		No	No	No	No	No	No	No					66.7762
61	No	No	No	No	No	No		No	No	No	No	No	No	No					71.9726	1
62	No	No	No	No	No	No		No	No	No	No	No	No	No					66.7187	1
63	No	No	Yes	No	No	No	Anxiety	Yes	No	No	No	No	No	No	Patient's doctor	Relatives and team	Relatives and team	No	70.6995	1
64	No	No	No	No	No	No		No	No	No	No	No	No	No					89.7166
65	No	No	No	No	No	No		No	No	No	No	No	No	No					76.8104
66	No	No	No	No	No	No		No	No	No	No	No	No	No					50.7105	1
67	No	No	No	No	No	No		No	No	No	No	No	No	No					87.5893	1
68	No	No	No	No	No	No		No	No	No	No	No	No	No					78.2971	1
69	No	No	No	No	No	No		No	No	No	No	No	No	No					72.9856	1
70	No	No	No	No	No	No		No	No	No	No	No	No	No					63.4278	1
71	No	No	No	No	No	No		No	No	No	No	No	No	No					59.0335	1
72	No	No	No	No	No	No		No	No	No	No	No	No	No					77.1855	1
73	No	No	No	No	No	No		No	No	No	No	No	No	No					75.0801	1
74	No	No	No	No	Yes	No	Dyspnea	Yes	No	No	No	No	No	No	Other doctor	Relatives, patient, and team			78.8255	1
75	No	No	Yes	No	No	No	Existential distress	Yes	No	No	No	No	No	No	Patient's doctor	Relatives, patient, and team	Patient	Yes	82.4148	1
76	No	No	No	No	No	No		No	No	No	No	No	No	No					77.7933	1
77	No	No	No	No	No	No		No	No	No	No	No	No	No					72.8515	1
78	No	No	No	No	No	No		No	No	No	No	No	No	No					72.0192	1
79	No	No	No	No	No	No		No	No	No	No	No	No	No					66.2286
80	Yes	No	No	No	No	No	Anxiety	Yes	No	No	No	No	No	No	Other doctor	Relatives and team	Relatives and team	No	60.8022	1
81	Yes	No	No	No	No	No	Anxiety	Yes	No	No	No	No	No	No	Other doctor	Team	Team	No	77.1499	1
82	No	No	No	No	No	No	Anxiety	No	No	No	Yes	No	No	No	Patient's doctor	Relatives, patient, and team	Doctor	No	77.6235
83	No	No	No	No	No	No		No	No	No	No	No	No	No					76.0383	1
84	No	No	No	No	No	No		No	No	No	No	No	No	No					88.7502	1
85	No	No	No	No	No	No		No	No	No	No	No	No	No					81.7522	1
86	No	No	Yes	No	No	No	Delirium	Yes	No	No	No	No	No	No	Doctor on call	Relatives	Team	No	69.9055	1
87	No	No	No	No	No	No		No	No	No	No	No	No	No					69.9411	1
88	No	No	No	No	No	No		No	No	No	No	No	No	No					76.8378	1
89	No	No	No	No	No	No		No	No	No	No	No	No	No					57.2539
90	No	No	No	No	No	No		No	No	No	No	No	No	No					86.1383
91	No	No	No	No	No	No		No	No	No	No	No	No	No					81.6454
92	No	No	No	No	No	No		No	No	No	No	No	No	No					43.7509	1
93	No	No	No	No	No	No		No	No	No	No	No	No	No					61.8097	1
94	No	No	No	No	No	No		No	No	No	No	No	No	No					76.1259	1
95	No	No	No	No	No	No		No	No	No	No	No	No	No					81.0431	1
96	No	No	No	No	No	No		No	No	No	No	No	No	No					75.5647	1
97	No	No	No	No	No	No		No	No	No	No	No	No	No					88.7201
98	No	No	No	No	No	No		No	No	No	No	No	No	No					82.6831
99	No	No	No	No	No	No		No	No	No	No	No	No	No					83.1376	1
100	No	No	Yes	No	No	No	Anxiety	Yes	No	No	No	No	No	No	Patient's doctor	Relatives and team	Doctor	No	79.3238	1
101	No	No	No	No	No	No		No	No	No	No	No	No	No					51.6331	1
102	No	No	No	No	No	No		No	No	No	No	No	No	No					79.7262	1
103	No	No	No	No	No	No		No	No	No	No	No	No	No					63.1184	1
104	No	No	No	No	No	No		No	No	No	No	No	No	No					87.8029
105	No	No	No	No	No	No		No	No	No	No	No	No	No					85.399
106	No	No	No	No	No	No		No	No	No	No	No	No	No					73.024
107	No	No	No	No	No	No		No	No	No	No	No	No	No					71.6249	1
108	No	No	No	No	No	No		No	No	No	No	No	No	No					78.5133
109	No	No	No	No	No	No		No	No	No	No	No	No	No					79.1704
110	No	No	No	No	No	No	Other	Yes	No	No	No	No	No	No	Other doctor	Relatives and team	Doctor	No	64.6598		1
111	No	No	No	No	No	No		No	No	No	No	No	No	No					84.8761	1
112	No	No	No	No	No	No		No	No	No	No	No	No	No					86.2313	1
113	No	No	No	No	No	No		No	No	No	No	No	No	No					86.2505	1
114	No	No	No	No	No	No		No	No	No	No	No	No	No					81.3634	1
115	No	No	No	No	No	No		No	No	No	No	No	No	No					76.0575
116	No	No	No	No	No	No		No	No	No	No	No	No	No					84.6762	1
117	No	No	No	No	No	No		No	No	No	No	No	No	No					59.499	1
118	No	No	No	No	No	No		No	No	No	No	No	No	No					75.8166	1
119	No	No	No	No	No	No		No	No	No	No	No	No	No					88.7255
120	No	No	No	No	No	No		No	No	No	No	No	No	No					73.7084	1
121	No	No	No	No	No	No		No	No	No	No	No	No	No					84.3395	1
122	No	No	No	No	No	No		No	No	No	No	No	No	No					75.5455			1
123	No	No	No	No	No	No		No	No	No	No	No	No	No					85.8836	1
124	No	No	No	No	No	No		No	No	No	No	No	No	No					75.384	1
125	No	No	No	No	No	No		No	No	No	No	No	No	No					86.7461	1
126	No	No	No	No	No	No		No	No	No	No	No	No	No					87.9179
127	No	No	No	No	No	No		No	No	No	No	No	No	No					75.5483	1
128	No	No	No	No	No	No		No	No	No	No	No	No	No					88.2984
129	No	No	No	No	No	No		No	No	No	No	No	No	No					70.2834	1
130	No	No	No	No	No	No		No	No	No	No	No	No	No					78.4723
131	No	No	No	No	No	No		No	No	No	No	No	No	No					54.2724
132	No	No	No	No	No	No		No	No	No	No	No	No	No					52.3833
133	No	No	No	No	Yes	No	Dyspnea	Yes	No	No	No	No	No	No	Other doctor	Team	Doctor	No	81.306	1
134	No	No	No	No	No	No		No	No	No	No	No	No	No					72.8597
135	No	No	No	No	No	No		No	No	No	No	No	No	No					80.7885	1
136	No	No	No	No	No	No		No	No	No	No	No	No	No					73.4456
137	No	No	No	No	No	No		No	No	No	No	No	No	No					65.191	1
138	No	No	No	No	No	No		No	No	No	No	No	No	No					80.794
139	No	No	No	No	No	No		No	No	No	No	No	No	No					68.115	1
140	No	No	No	No	Yes	No	Dyspnea	Yes	No	No	No	No	No	No	Doctor on call	Relatives and team	Team	No	67.9562	1
141	No	No	No	No	No	No		No	No	No	No	No	No	No					60.2409	1
142	No	No	No	No	No	No		No	No	No	No	No	No	No					70.9158	1
143	No	No	No	No	No	No		No	No	No	No	No	No	No					66.9569	1
144	No	No	No	No	Yes	No	Dyspnea	No	No	No	Yes	No	No	No	Doctor on call	Relatives, patient, and team	Doctor	No	56.9856
145	No	No	No	No	No	No		No	No	No	No	No	No	No					87.3073	1
146	No	No	No	No	No	No		No	No	No	No	No	No	No					85.6756	1
147	No	No	No	No	No	No		No	No	No	No	No	No	No					75.9562
148	No	No	No	No	No	No		No	No	No	No	No	No	No					56.6763	1
149	Yes	No	No	No	No	No	Pain	Yes	Yes	Yes	No	No	No	No	Doctor on call	Relatives, patient, and team	Doctor	No	87.3073	1
150	No	No	Yes	No	No	No	Delirium	Yes	No	No	No	No	No	No	Patient's doctor	Doctor	Doctor	No	84.8159	1
151	No	No	No	No	No	No		No	No	No	No	No	No	No					95.2005	1
152	No	No	No	No	No	No		No	No	No	No	No	No	No					68.7666	1
153	No	No	No	No	No	No		No	No	No	No	No	No	No					89.013	1
154	No	No	No	No	No	No		No	No	No	No	No	No	No					74.7598
155	No	No	No	No	No	No		No	No	No	No	No	No	No					66.1848	1
156	No	No	No	No	No	No		No	No	No	No	No	No	No					88.7611
157	No	No	No	No	No	No		No	No	No	No	No	No	No					77.5305	1
158	No	No	No	No	No	No		No	No	No	No	No	No	No					85.5743	1
159	No	No	No	No	No	No		No	No	No	No	No	No	No					70.0808
160	No	No	No	No	No	No		No	No	No	No	No	No	No					83.3566
161	No	No	No	No	No	No		No	No	No	No	No	No	No					40.0356
162	No	No	No	No	No	No		No	No	No	No	No	No	No					73.18	1
163	No	No	No	No	No	No		No	No	No	No	No	No	No					68.2327
164	No	No	No	No	No	No		No	No	No	No	No	No	No					67.0116
165	No	No	No	No	No	No		No	No	No	No	No	No	No					79.4661
166	No	No	No	No	No	No		No	No	No	No	No	No	No					74.2615	1
167	No	No	No	No	No	No		No	No	No	No	No	No	No					77.1745	1
168	No	No	No	No	No	No	Anxiety	Yes	No	No	No	No	No	No	Doctor on call	Team	Doctor	No	66.2943	1
169	Yes	No	No	No	No	No	Pain	Yes	No	No	No	No	No	No	Patient's doctor	Team	Doctor	No	64.2272	1
170	No	No	No	No	No	No		No	No	No	No	No	No	No					31.447
171	No	No	No	No	No	No	Anxiety	Yes	No	No	No	No	No	No	Patient's doctor	Team	Team	No	81.7385	1
172	No	No	No	No	No	No	Other	Yes	Yes	No	No	No	No	No	Patient's doctor	Team	Doctor	No	74.3107	1
173	No	No	No	No	No	No		No	No	No	No	No	No	No					87.1075	1
174	No	No	No	No	No	No		No	No	No	No	No	No	No					54.7899
175	No	No	No	No	No	No		No	No	No	No	No	No	No					85.9548
176	No	No	No	No	No	No		No	No	No	No	No	No	No					81.1116
177	No	No	No	No	No	No		No	No	No	No	No	No	No					46.0698
178	No	No	No	No	No	No		No	No	No	No	No	No	No					69.9192
179	No	No	No	No	No	No		No	No	No	No	No	No	No					70.1985	1
180	No	No	No	No	No	No		No	No	No	No	No	No	No					86.4449	1
181	No	No	No	No	No	No		No	No	No	No	No	No	No					68.8104	1
182	No	No	No	No	No	No		No	No	No	No	No	No	No					81.1006	1
183	No	No	No	No	No	No		No	No	No	No	No	No	No					76.7283
184	No	No	No	No	No	No		No	No	No	No	No	No	No					87.6797	1
185	No	No	No	No	No	No		No	No	No	No	No	No	No					59.2279
186	No	No	No	No	No	No		No	No	No	No	No	No	No					72.6653	1
187	No	No	No	No	No	No		No	No	No	No	No	No	No					72.2327	1
188	No	No	No	No	No	No		No	No	No	No	No	No	No					69.8398	1
189	No	No	No	No	No	No		No	No	No	No	No	No	No					90.4641	1
190	No	No	No	No	No	No		No	No	No	No	No	No	No					51.3183	1
191	No	No	No	No	No	No		No	No	No	No	No	No	No					70.1958	1
192	No	No	No	No	No	No		No	No	No	No	No	No	No					75.1321
193	No	No	No	No	No	No		No	No	No	No	No	No	No					74.9569	1
194	No	No	No	No	No	No		No	No	No	No	No	No	No					47.6961	1
195	No	No	No	No	No	No		No	No	No	No	No	No	No					74.716	1
196	No	No	No	No	No	No		No	No	No	No	No	No	No					70.026	1
197	No	No	No	No	No	No		No	No	No	No	No	No	No					72.9528
198	No	No	No	No	No	No		No	No	No	No	No	No	No					82.601	1
199	No	No	No	No	No	No		No	No	No	No	No	No	No					73.306	1
200	No	No	No	No	No	No		No	No	No	No	No	No	No					37.848
201	No	No	No	No	No	No		No	No	No	No	No	No	No					77.0157
202	No	No	No	No	No	No		No	No	No	No	No	No	No					86.4531	1
203	No	No	No	No	No	No		No	No	No	No	No	No	No					93.6153
204	No	No	No	No	No	No		No	No	No	No	No	No	No					80.6242
205	No	No	No	No	No	No		No	No	No	No	No	No	No					68.0055	1
206	No	No	No	No	No	No		No	No	No	No	No	No	No					82.0835	1
207	No	No	No	No	No	No		No	No	No	No	No	No	No					75.551	1
208	No	No	No	No	No	No		No	No	No	No	No	No	No					80	1
209	No	No	Yes	No	No	No	Delirium	Yes	No	No	No	No	No	No	Patient's doctor	Relatives and team	Team	No	65.1034	1
210	No	No	No	No	No	No		No	No	No	No	No	No	No					86.0862	1
211	No	No	No	No	No	No		No	No	No	No	No	No	No					76.2382	1
212	No	No	No	No	No	No		No	No	No	No	No	No	No					71.2279	1
213	No	No	No	No	No	No		No	No	No	No	No	No	No					71.9179	1
214	No	No	No	No	No	No		No	No	No	No	No	No	No					69.4209	1
215	No	No	No	No	No	No		No	No	No	No	No	No	No					63.9425	1
216	No	No	No	No	No	No		No	No	No	No	No	No	No					81.4374	1
217	No	No	No	No	No	No		No	No	No	No	No	No	No					94.2067	1
218	No	No	No	No	No	No		No	No	No	No	No	No	No					84.7255	1
219	No	No	No	No	No	No		No	No	No	No	No	No	No					51.5127	1
220	No	No	No	No	No	No		No	No	No	No	No	No	No					86.7406	1
221	No	No	No	No	No	No		No	No	No	No	No	No	No					50.5873	1
222	No	No	No	No	No	No		No	No	No	No	No	No	No					86.5243	1
223	No	No	No	No	No	No		No	No	No	No	No	No	No					78.2313
224	Yes	No	No	No	No	No	Pain	Yes	No	No	No	No	No	No	Patient's doctor	Relatives and team	Relatives	No	73.1855	1
225	No	No	No	No	No	No		No	No	No	No	No	No	No					73.7248	1
226	No	No	No	No	No	No		No	No	No	No	No	No	No					83.8357	1
227	No	No	No	No	No	No		No	No	No	No	No	No	No					83.4689
228	No	No	No	No	No	No		No	No	No	No	No	No	No					78.3737	1
229	No	No	No	No	No	No		No	No	No	No	No	No	No					69.6756
230	Yes	No	No	No	No	No	Pain	Yes	No	No	No	No	No	No	Doctor on call	Team	Doctor	No	52.2628	1
231	No	No	No	No	No	No		No	No	No	No	No	No	No					69.7796	1
232	Yes	No	Yes	No	No	No	Pain	Yes	No	No	No	No	No	No	Patient's doctor	Relatives, patient, and team	Relatives	No	84.1424	1
233	No	No	No	No	No	No		No	No	No	No	No	No	No					84.345	1
234	No	No	No	No	No	No		No	No	No	No	No	No	No					83.0308
235	No	No	No	No	No	No		No	No	No	No	No	No	No					77.7577
236	No	No	No	No	No	No		No	No	No	No	No	No	No					74.8611
237	No	No	No	No	No	No		No	No	No	No	No	No	No					87.217
238	No	No	Yes	No	No	No	Anxiety	Yes	No	No	No	No	No	No	Patient's doctor	Relatives, patient, and team	Doctor	No	50.193	1
239	No	No	No	No	No	No		No	No	No	No	No	No	No					61.9055	1
240	Yes	No	No	No	Yes	No	Dyspnea	Yes	No	No	No	No	No	No	Doctor on call	Doctor and relatives	Doctor	No	83.3018	1
241	No	No	No	No	No	No		No	No	No	No	No	No	No					58.4997	1
242	No	No	No	No	No	No		No	No	No	No	No	No	No					63.3402	1
243	No	No	No	No	No	No		No	No	No	No	No	No	No					70.5982	1
244	No	No	No	No	No	No		No	No	No	No	No	No	No					75.1403	1
245	Yes	No	Yes	No	No	No	Existential distress	No	No	No	Yes	No	No	No	Doctor on call	Patient and team	Doctor	No	67.551
246	No	No	No	No	No	No		No	No	No	No	No	No	No					77.0595	1
247	No	No	No	No	No	No		No	No	No	No	No	No	No					81.0322	1
248	No	No	No	No	No	No		No	No	No	No	No	No	No					47.8056	1
249	No	No	No	No	No	No		No	No	No	No	No	No	No					79.7837	1
250	No	No	No	No	No	No		No	No	No	No	No	No	No					66.653
251	No	No	No	No	No	No		No	No	No	No	No	No	No					80.7502	1
252	No	No	No	No	No	No		No	No	No	No	No	No	No					79.4004	1
253	No	No	No	No	No	No		No	No	No	No	No	No	No					64.2765	1
254	No	No	No	No	No	No		No	No	No	No	No	No	No					62.2834	1
255	No	No	No	No	No	No		No	No	No	No	No	No	No					81.8344	1
256	No	No	No	No	No	No		No	No	No	No	No	No	No					83.6413
257	No	No	No	No	No	No		No	No	No	No	No	No	No					92.8378	1
258	No	No	No	No	No	No		No	No	No	No	No	No	No					78.7214	1
259	Yes	No	No	No	No	No	Existential distress	Yes	No	No	No	No	No	No	Patient's doctor	Relatives, patient, and team	Patient	Yes	90.6502	1
260	No	No	No	No	No	No		No	No	No	No	No	No	No					82.8638	1
261	No	No	No	No	No	No		No	No	No	No	No	No	No					69.7331
262	No	No	No	No	No	No		No	No	No	No	No	No	No					69.3224
263	No	No	No	No	No	No		No	No	No	No	No	No	No					83.0171	1
264	No	No	No	No	No	No		No	No	No	No	No	No	No					71.8111	1
265	No	No	No	No	No	No		No	No	No	No	No	No	No					73.9576	1
266	No	No	No	No	No	No		No	No	No	No	No	No	No					59.7235	1
267	No	No	No	No	No	No		No	No	No	No	No	No	No					67.4962	1
268	No	No	No	No	No	No		No	No	No	No	No	No	No					67.614
269	No	No	No	No	No	No		No	No	No	No	No	No	No					83.5975	1
270	No	No	No	No	No	No		No	No	No	No	No	No	No					85.8508
271	No	No	No	No	No	No		No	No	No	No	No	No	No					84.2683	1
272	No	No	No	No	No	No		No	No	No	No	No	No	No					86.6886
273	No	No	No	No	No	No		No	No	No	No	No	No	No					68.8131
274	No	No	No	No	No	No		No	No	No	No	No	No	No					77.2293	1
275	No	No	No	No	No	No		No	No	No	No	No	No	No					74.9131
276	No	No	No	No	No	No		No	No	No	No	No	No	No					80.2136	1
277	No	No	No	No	No	No		No	No	No	No	No	No	No					86.9021	1
278	No	No	No	No	No	No		No	No	No	No	No	No	No					68.9774	1
279	No	No	No	No	No	No		No	No	No	No	No	No	No					82.768
280	No	No	No	No	No	No		No	No	No	No	No	No	No					74.3463	1
281	No	No	No	No	No	No		No	No	No	No	No	No	No					74.9651
282	No	No	No	No	No	No		No	No	No	No	No	No	No					69.5277
283	No	No	No	No	No	No		No	No	No	No	No	No	No					81.8481
284	No	No	No	No	No	No		No	No	No	No	No	No	No					66.3135
285	No	No	No	No	No	No		No	No	No	No	No	No	No					83.5044	1
286	No	No	No	No	No	No		No	No	No	No	No	No	No					77.7659	1
287	No	No	No	No	No	No		No	No	No	No	No	No	No					91.8248
288	No	No	No	No	No	No		No	No	No	No	No	No	No					52.011	1
289	No	No	No	No	No	No		No	No	No	No	No	No	No					80.0712	1
290	No	No	No	No	No	No		No	No	No	No	No	No	No					84.4134	1
291	No	No	No	No	No	No		No	No	No	No	No	No	No					72.0356	1
292	No	No	No	No	No	No		No	No	No	No	No	No	No					94.3984
293	No	No	No	No	No	No		No	No	No	No	No	No	No					82.1492	1
294	No	No	No	No	No	No		No	No	No	No	No	No	No					73.7577	1
295	No	No	No	No	No	No		No	No	No	No	No	No	No					71.0527	1
296	No	No	No	No	No	No		No	No	No	No	No	No	No					70.7899	1
297	No	No	No	No	No	No		No	No	No	No	No	No	No					70.3518
298	No	No	No	No	No	No		No	No	No	No	No	No	No					39.7618	1
299	No	No	No	No	No	No		No	No	No	No	No	No	No					77.9329
300	No	No	No	No	No	No		No	No	No	No	No	No	No					65.6975	1
301	No	No	No	No	No	No		No	No	No	No	No	No	No					55.9754
302	No	No	No	No	No	No		No	No	No	No	No	No	No					43.5729
303	No	No	No	No	No	No		No	No	No	No	No	No	No					80.961		1
304	No	No	No	No	No	No		No	No	No	No	No	No	No					61.9713
305	No	No	No	No	No	No		No	No	No	No	No	No	No					73.41	1
306	No	No	No	No	No	No		No	No	No	No	No	No	No					81.0541	1
307	No	No	No	No	No	No		No	No	No	No	No	No	No					57.4456	1
308	No	No	No	No	No	No		No	No	No	No	No	No	No					78.1109	1
309	No	No	No	No	No	No		No	No	No	No	No	No	No					81.807	1
310	No	No	No	No	No	No		No	No	No	No	No	No	No					87.614
311	No	No	No	No	No	No		No	No	No	No	No	No	No					49.7714	1
312	No	No	No	No	No	No		No	No	No	No	No	No	No					56.2957	1
313	No	No	No	No	No	No		No	No	No	No	No	No	No					87.2416
314	No	No	No	No	No	No		No	No	No	No	No	No	No					85.2238
315	No	No	No	No	No	No		No	No	No	No	No	No	No					79.4853	1
316	No	No	No	No	No	No		No	No	No	No	No	No	No					84.6954	1
317	No	No	No	No	No	No		No	No	No	No	No	No	No					83.4743	1
318	No	No	No	No	No	No		No	No	No	No	No	No	No					60.3285
319	No	No	No	No	No	No		No	No	No	No	No	No	No					70.3135
320	No	No	No	No	No	No		No	No	No	No	No	No	No					60.8022
321	No	No	No	No	No	No		No	No	No	No	No	No	No					56.6461
322	No	No	No	No	No	No		No	No	No	No	No	No	No					57.4127	1
323	No	No	No	No	No	No		No	No	No	No	No	No	No					62.935	1
324	No	No	No	No	No	No		No	No	No	No	No	No	No					73.9959	1
325	No	No	No	No	No	No		No	No	No	No	No	No	No					80.6516
326	No	No	No	No	No	No		No	No	No	No	No	No	No					65.8152
327	No	No	No	No	No	No		No	No	No	No	No	No	No					62.8747
328	No	No	No	No	No	No		No	No	No	No	No	No	No					49.3881
329	No	No	No	No	No	No		No	No	No	No	No	No	No					77.8426	1
330	Yes	No	No	No	Yes	No	Existential distress	Yes	No	No	No	No	No	No	Patient's doctor	Relatives, patient, and team	Patient	Yes	80.9774	1
331	No	No	No	No	No	No		No	No	No	No	No	No	No					71.2936
332	No	No	Yes	No	No	No	Delirium	Yes	No	No	No	No	No	No	Patient's doctor	Relatives and team	Doctor	No	73.4374	1
333	No	No	No	No	No	No		No	No	No	No	No	No	No					72.1287	1
334	No	No	No	No	No	No		No	No	No	No	No	No	No					64.2163	1
335	No	No	No	No	No	No		No	No	No	No	No	No	No					78.1821
336	No	No	No	No	No	No		No	No	No	No	No	No	No					84.5257
337	Yes	No	Yes	No	Yes	No	Existential distress	Yes	No	No	No	No	No	No	Patient's doctor	Relatives, patient, and team	Relatives and patient	Yes	73.8097	1
338	No	No	No	No	No	No		No	No	No	No	No	No	No					68.794
339	No	No	No	No	No	No		No	No	No	No	No	No	No					78.7625	1
340	No	No	No	No	No	No		No	No	No	No	No	No	No					41.3279	1
341	No	No	No	No	No	No		No	No	No	No	No	No	No					87.2936	1
342	No	No	No	No	No	No		No	No	No	No	No	No	No					91.8166	1
343	No	No	No	No	No	No		No	No	No	No	No	No	No					91.2553
344	No	No	No	No	No	No		No	No	No	No	No	No	No					93.6099
345	No	No	No	No	No	No		No	No	No	No	No	No	No					73.6181
346	No	No	No	No	No	No		No	No	No	No	No	No	No					71.2964	1
347	No	No	No	No	No	No		No	No	No	No	No	No	No					83.1677
348	No	No	No	No	No	No		No	No	No	No	No	No	No					72.4079	1
349	No	No	No	No	No	No		No	No	No	No	No	No	No					75.3621
350	No	No	No	No	No	Yes	Other	Yes	No	No	No	No	No	No	Doctor on call	Relatives	Team	No	47.5647	1
351	No	No	No	No	No	No		No	No	No	No	No	No	No					51.8604	1
352	No	No	No	No	No	No		No	No	No	No	No	No	No					83.4196	1
353	No	No	No	No	No	No		No	No	No	No	No	No	No					57.2676	1
354	No	No	No	No	No	No		No	No	No	No	No	No	No					79.603
355	No	No	No	No	No	No		No	No	No	No	No	No	No					64.909	1
356	No	No	No	No	No	No		No	No	No	No	No	No	No					73.2485	1
357	No	No	No	No	No	No		No	No	No	No	No	No	No					76.7009	1
358	No	No	No	No	No	No		No	No	No	No	No	No	No					86.4449
359	Yes	No	Yes	No	No	No	Existential distress	Yes	No	No	No	No	No	No	Patient's doctor	Relatives, patient, and team	Doctor	No	75.9863	1
360	No	No	Yes	No	No	No	Existential distress	Yes	No	No	No	No	No	No	Patient's doctor	Relatives, patient, and team	Doctor	No	73.9192	1
361	No	No	No	No	Yes	No	Anxiety	Yes	No	No	No	No	No	No	Patient's doctor	Relatives, patient, and team	Patient	Yes	76.6133	1
362	No	No	No	No	No	No		No	No	No	No	No	No	No					62.924	1
363	No	No	No	No	No	No		No	No	No	No	No	No	No					77.399
364	No	No	No	No	No	No		No	No	No	No	No	No	No					74.1739
365	No	No	No	No	No	No		No	No	No	No	No	No	No					86.5106	1
366	No	No	No	No	No	No		No	No	No	No	No	No	No					73.755	1
367	No	No	No	No	No	No		No	No	No	No	No	No	No					64.5777	1
368	No	No	No	No	No	No		No	No	No	No	No	No	No					68.9966	1
369	No	No	No	No	No	No		No	No	No	No	No	No	No					64.501	1
370	No	No	No	No	No	No		No	No	No	No	No	No	No					84.7064	1
371	No	No	No	No	No	No		No	No	No	No	No	No	No					61.076
372	No	No	No	No	No	No		No	No	No	No	No	No	No					77.2266
373	No	No	No	No	No	No		No	No	No	No	No	No	No					81.2211
374	No	No	No	No	No	No		No	No	No	No	No	No	No					82.2888	1
375	No	No	No	No	No	No		No	No	No	No	No	No	No					92.3669	1
376	No	No	No	No	No	No		No	No	No	No	No	No	No					90.935
377	Yes	No	Yes	No	Yes	No	Dyspnea	Yes	Yes	Yes	No	No	No	No	Patient's doctor	Relatives and patient	Patient and team	Yes	73.9302	1
378	Yes	No	Yes	No	Yes	No	Dyspnea	Yes	No	No	No	Yes	Yes	Yes	Patient's doctor	Relatives and team	Doctor	No	87.9644	1
379	Yes	No	Yes	No	No	No	Pain	Yes	Yes	Yes	No	No	No	No	Patient's doctor	Relatives, patient, and team	Doctor	No	72.2902	1
380	No	No	No	No	No	No		No	No	No	No	No	No	No					66.3956	1
381	No	No	No	No	No	No	Anxiety	Yes	No	No	No	No	No	No	Doctor on call	Relatives and team	Relatives and doctor	No	72.8159	1
382	No	No	No	No	No	No		No	No	No	No	No	No	No					70.1301	1
383	No	No	No	No	No	No		No	No	No	No	No	No	No					75.6222	1
384	No	No	No	No	No	No		No	No	No	No	No	No	No					85.1472	1
385	No	No	No	No	No	No		No	No	No	No	No	No	No					77.922	1
386	No	No	No	No	No	No		No	No	No	No	No	No	No					70.7762	1
387	No	No	No	No	No	No		No	No	No	No	No	No	No					84.5476	1
388	No	No	Yes	No	No	No	Existential distress	Yes	No	No	No	No	No	No	Doctor on call	Relatives	Doctor	No	66.2779	1
389	No	No	Yes	No	No	No	Existential distress	No	No	No	Yes	No	No	No	Patient's doctor	Doctor and relatives	Doctor	No	50.2752
390	No	No	No	No	No	No		No	No	No	No	No	No	No					48.9309	1
391	No	No	No	No	No	No		No	No	No	No	No	No	No					63.4031	1
392	No	No	No	No	No	No		No	No	No	No	No	No	No					75.0445	1
393	No	No	No	No	No	No		No	No	No	No	No	No	No					54.0945	1
394	No	No	No	No	No	No		No	No	No	No	No	No	No					95.9507
395	No	No	No	No	No	No		No	No	No	No	No	No	No					68.7283	1
396	No	No	No	No	No	No		No	No	No	No	No	No	No					68.3504	1
397	No	No	No	No	No	No		No	No	No	No	No	No	No					76.1396	1
398	No	No	No	No	No	No		No	No	No	No	No	No	No					68.5311	1
399	No	No	No	No	No	No		No	No	No	No	No	No	No					74.5681
400	No	No	No	No	No	No		No	No	No	No	No	No	No					43.5811	1
401	Yes	No	No	No	No	No	Pain	No	No	No	Yes	No	No	No	Patient's doctor	Relatives and team	Doctor	No	50.8994
402	No	No	No	No	Yes	No	Dyspnea	Yes	No	No	No	No	No	No	Patient's doctor	Relatives and team	Team	No	73.807	1
403	No	No	No	No	No	No		No	No	No	No	No	No	No					82.3628
404	No	No	No	No	No	No		No	No	No	No	No	No	No					86.2861
405	No	No	No	No	No	No		No	No	No	No	No	No	No					58.6721	1
406	No	No	No	No	No	No		No	No	No	No	No	No	No					75.6413	1
407	No	No	No	No	No	No		No	No	No	No	No	No	No					94.1027	1
408	No	No	No	No	No	No		No	No	No	No	No	No	No					84.7228	1
409	No	No	No	No	No	No		No	No	No	No	No	No	No					78.36	1
410	No	No	No	No	No	No		No	No	No	No	No	No	No					67.8905	1
411	No	No	No	No	No	No		No	No	No	No	No	No	No					76.3806	1
412	No	No	No	No	No	No		No	No	No	No	No	No	No					83.9945	1
413	No	No	No	No	No	No		No	No	No	No	No	No	No					63.8877	1
414	No	No	No	No	No	No		No	No	No	No	No	No	No					64.5585
415	No	No	No	No	No	No		No	No	No	No	No	No	No					63.2717
416	No	No	No	No	No	No		No	No	No	No	No	No	No					58.4887	1
417	No	No	No	No	No	No		No	No	No	No	No	No	No					74.7515
418	No	No	No	No	No	No		No	No	No	No	No	No	No					82.6475
419	No	No	Yes	No	Yes	No	Anxiety	Yes	No	No	No	No	No	No	Patient's doctor	Relatives, patient, and team	Patient and team	Yes	69.1526	1
420	No	No	No	No	No	No		No	No	No	No	No	No	No					54.9158	1
421	No	No	No	No	No	No		No	No	No	No	No	No	No					69.8864	1
422	No	No	No	No	No	No		No	No	No	No	No	No	No					50.7844
423	No	No	No	No	No	No		No	No	No	No	No	No	No					65.6044	1
424	No	No	No	No	No	No		No	No	No	No	No	No	No					72.0602	1
425	No	No	No	No	No	No		No	No	No	No	No	No	No					72.6133
426	No	No	No	No	No	No		No	No	No	No	No	No	No					42.0643	1
427	No	No	No	No	No	No		No	No	No	No	No	No	No					64.742
428	No	No	No	No	No	No		No	No	No	No	No	No	No					75.5318
429	No	No	No	No	No	No		No	No	No	No	No	No	No					41.2704	1
430	No	No	No	No	No	No		No	No	No	No	No	No	No					62.5079
431	No	No	No	No	No	No		No	No	No	No	No	No	No					93.0732
432	No	No	No	No	No	No		No	No	No	No	No	No	No					91.7098	1
433	Yes	No	No	No	No	No	Pain	Yes	No	No	No	No	No	No	Patient's doctor	Relatives, patient, and team	Patient	Yes	85.796	1
434	No	No	No	No	No	No		No	No	No	No	No	No	No					70.9487
435	No	No	No	No	No	No		No	No	No	No	No	No	No					82.4558
436	No	No	No	No	No	No		No	No	No	No	No	No	No					70.1246
437	No	No	No	No	No	No		No	No	No	No	No	No	No					80.1643
438	No	No	Yes	No	No	No	Delirium	No	No	No	Yes	No	No	No	Patient's doctor	Relatives and team	Relatives and doctor	No	75.1239		1
439	No	No	No	No	No	No		No	No	No	No	No	No	No					84.3833
440	No	No	Yes	No	No	No	Existential distress	Yes	No	No	No	No	No	No	Other doctor	Relatives, patient, and team	Patient and doctor	Yes	61.9302
441	No	No	No	No	No	No		No	No	No	No	No	No	No					89.1444
442	No	No	No	No	No	No		No	No	No	No	No	No	No					63.2663	1
443	No	No	No	No	No	No		No	No	No	No	No	No	No					75.2964	1
444	No	No	No	No	No	No		No	No	No	No	No	No	No					63.5592	1
445	No	No	No	No	No	No		No	No	No	No	No	No	No					75.8658	1
446	No	No	No	No	No	No		No	No	No	No	No	No	No					85.1855	1
447	No	No	No	No	No	No		No	No	No	No	No	No	No					72.6735	1
448	No	No	No	No	No	No		No	No	No	No	No	No	No					88.2409	1
449	No	No	No	No	No	No		No	No	No	No	No	No	No					94.0123
450	No	No	No	No	No	No		No	No	No	No	No	No	No					76.5038
451	No	No	No	No	No	No		No	No	No	No	No	No	No					83.4606	1
452	No	No	No	No	No	No		No	No	No	No	No	No	No					71.0965	1
453	No	No	No	No	No	No		No	No	No	No	No	No	No					74.6557	1
454	Yes	No	No	No	No	No	Pain	Yes	No	No	No	No	No	No	Patient's doctor	Relatives, patient, and team	Doctor	No	72.553	1
455	No	No	No	No	No	No		No	No	No	No	No	No	No					52.5969
456	No	No	No	No	No	No		No	No	No	No	No	No	No					63.0281	1
457	No	No	No	No	No	No		No	No	No	No	No	No	No					88.6598	1
458	No	No	No	No	No	No		No	No	No	No	No	No	No					68.4162	1
459	No	No	No	No	No	No		No	No	No	No	No	No	No					89.0349
460	No	No	No	No	No	No		No	No	No	No	No	No	No					91.4798
461	No	No	No	No	No	No		No	No	No	No	No	No	No					72.5941
462	No	No	Yes	No	Yes	No	Dyspnea	Yes	No	No	No	No	No	No	Patient's doctor+another doctor	Relatives, patient, and team	Patient	Yes	62.9651
463	No	No	No	No	No	No		No	No	No	No	No	No	No					86.6721	1
464	No	No	No	No	No	No		No	No	No	No	No	No	No					83.7344	1
465	No	No	No	No	No	No		No	No	No	No	No	No	No					83.9781	1
466	No	No	No	No	No	No		No	No	No	No	No	No	No					72.4901	1
467	No	No	No	No	No	No		No	No	No	No	No	No	No					84.3833
468	No	No	No	No	No	No		No	No	No	No	No	No	No					78.7269	1
469	No	No	No	No	No	No		No	No	No	No	No	No	No					68.334	1
470	No	No	No	No	No	No		No	No	No	No	No	No	No					82.2834	1
471	No	No	No	No	No	No		No	No	No	No	No	No	No					70.9897	1
472	No	No	No	No	No	No		No	No	No	No	No	No	No					77.4292	1
473	No	No	No	No	No	No		No	No	No	No	No	No	No					40.7255
474	No	No	No	No	No	No		No	No	No	No	No	No	No					87.3484	1
475	No	No	No	No	No	No		No	No	No	No	No	No	No					76.8296
476	No	No	No	No	No	No		No	No	No	No	No	No	No					88.0657
477	No	No	No	No	No	No		No	No	No	No	No	No	No					90.4668	1
478	No	No	No	No	No	No		No	No	No	No	No	No	No					92.4134	1
479	No	No	No	No	No	No		No	No	No	No	No	No	No					63.5017	1
480	No	No	No	No	No	No		No	No	No	No	No	No	No					64.5065	1
481	No	No	No	No	No	No		No	No	No	No	No	No	No					91.3922
482	No	No	No	No	No	No		No	No	No	No	No	No	No					82.0999
483	No	No	No	No	No	No		No	No	No	No	No	No	No					77.6482
484	No	No	No	No	No	No		No	No	No	No	No	No	No					80.6708
485	No	No	No	No	No	No		No	No	No	No	No	No	No					69.295			1
486	No	No	No	No	No	No		No	No	No	No	No	No	No					75.4743
487	No	No	No	No	No	No		No	No	No	No	No	No	No					83.3812
488	No	No	No	No	No	No		No	No	No	No	No	No	No					68.4025	1
489	No	No	No	No	No	No		No	No	No	No	No	No	No					71.2854
490	No	No	No	No	No	No		No	No	No	No	No	No	No					84.0137	1
491	No	No	No	No	No	No		No	No	No	No	No	No	No					92.8816	1
492	No	No	No	No	No	No		No	No	No	No	No	No	No					66.9213	1
493	No	No	No	No	Yes	No	Dyspnea	Yes	No	No	No	No	No	No	Patient's doctor	Relatives, patient, and team	Doctor	No	83.8877	1
494	Yes	No	Yes	No	No	No	Anxiety	Yes	No	No	No	No	No	No	Patient's doctor	Doctor and relatives	Doctor	No	63.7071	1
495	No	No	No	No	No	No		No	No	No	No	No	No	No					76.783	1
496	No	No	No	No	No	No		No	No	No	No	No	No	No					72.8433
497	No	No	No	No	No	No		No	No	No	No	No	No	No					69.41	1
498	No	No	No	No	No	No		No	No	No	No	No	No	No					58.0452	1
499	No	No	No	No	No	No		No	No	No	No	No	No	No					84.9966	1
500	No	No	No	No	No	No		No	No	No	No	No	No	No					66.141	1
501	No	No	No	No	No	No		No	No	No	No	No	No	No					66.7652	1
502	No	No	No	No	No	No		No	No	No	No	No	No	No					70.5845	1
503	No	No	No	No	No	No		No	No	No	No	No	No	No					86.3819	1
504	No	No	No	No	No	No		No	No	No	No	No	No	No					67.3402	1
505	No	No	No	No	No	No		No	No	No	No	No	No	No					60.5941	1
506	No	No	No	No	No	No		No	No	No	No	No	No	No					70.3107	1
507	No	No	No	No	No	No		No	No	No	No	No	No	No					70.8556
508	No	No	No	No	No	No		No	No	No	No	No	No	No					79.2882	1
509	No	No	No	No	No	No		No	No	No	No	No	No	No					76.6133	1
510	No	No	No	No	No	No		No	No	No	No	No	No	No					78.3655	1
511	No	No	No	No	No	No		No	No	No	No	No	No	No					89.514	1
512	No	No	No	No	No	No		No	No	No	No	No	No	No					79.206
513	No	No	No	No	No	No		No	No	No	No	No	No	No					62.5489
514	No	No	No	No	No	No		No	No	No	No	No	No	No					68.2272	1
515	No	No	No	No	No	No		No	No	No	No	No	No	No					65.9658
516	No	No	No	No	No	No		No	No	No	No	No	No	No					82.3244
517	No	No	No	No	No	No		No	No	No	No	No	No	No					86.7077
518	No	No	No	No	No	No		No	No	No	No	No	No	No					79.5209	1
519	No	No	No	No	No	No		No	No	No	No	No	No	No					74.8665	1
520	No	No	No	No	No	No		No	No	No	No	No	No	No					86.3135	1
521	No	No	No	No	No	No		No	No	No	No	No	No	No					77.6893	1
522	No	No	No	No	No	No		No	No	No	No	No	No	No					81.9302
523	No	No	No	No	No	No		No	No	No	No	No	No	No					87.6331	1
524	No	No	No	No	No	No		No	No	No	No	No	No	No					78.0041
525	No	No	No	No	No	No		No	No	No	No	No	No	No					80.5722	1
526	No	No	No	No	No	No		No	No	No	No	No	No	No					82.4367	1
527	No	No	No	No	No	No		No	No	No	No	No	No	No					65.1581	1
528	No	No	No	No	No	No		No	No	No	No	No	No	No					86.0342
529	No	No	No	No	No	No		No	No	No	No	No	No	No					83.5592	1
530	No	No	No	No	No	No		No	No	No	No	No	No	No					71.4168	1
531	No	No	No	No	No	No		No	No	No	No	No	No	No					78.1383	1
532	No	No	No	No	No	No		No	No	No	No	No	No	No					71.8029
533	No	No	No	No	No	No		No	No	No	No	No	No	No					79.0582
534	No	No	No	No	No	No		No	No	No	No	No	No	No					87.5264	1
535	No	No	No	No	No	No		No	No	No	No	No	No	No					80.1369	1
536	No	No	No	No	No	No		No	No	No	No	No	No	No					75.0062
537	No	No	No	No	No	No		No	No	No	No	No	No	No					60.8405	1
538	No	No	No	No	No	No		No	No	No	No	No	No	No					82.3272	1
539	No	No	No	No	No	No		No	No	No	No	No	No	No					73.3908
540	No	No	No	No	No	No		No	No	No	No	No	No	No					74.2094	1
541	No	No	No	No	No	No		No	No	No	No	No	No	No					84.0931	1
542	No	No	No	No	No	No		No	No	No	No	No	No	No					70.5298	1
543	No	No	No	No	No	No		No	No	No	No	No	No	No					80.0137
544	No	No	No	No	No	No		No	No	No	No	No	No	No					72.8679	1
545	No	No	No	No	No	No		No	No	No	No	No	No	No					89.6838
546	No	No	No	No	No	No		No	No	No	No	No	No	No					86.423
547	No	No	No	No	No	No		No	No	No	No	No	No	No					99.1184	1
548	No	No	No	No	No	No		No	No	No	No	No	No	No					77.1937
549	No	No	No	No	No	No		No	No	No	No	No	No	No					55.9124	1
550	No	No	No	No	No	No		No	No	No	No	No	No	No					71.1102			1
551	No	No	No	No	No	No		No	No	No	No	No	No	No					60.4654	1
552	No	No	No	No	No	No		No	No	No	No	No	No	No					49.1745
553	No	No	No	No	No	No		No	No	No	No	No	No	No					76.46	1
554	No	No	No	No	No	No		No	No	No	No	No	No	No					76.5585	1
555	No	No	No	No	No	No		No	No	No	No	No	No	No					80.7775	1
556	No	No	No	No	No	No		No	No	No	No	No	No	No					79.4168	1
557	No	No	No	No	No	No		No	No	No	No	No	No	No					72.1917	1
558	No	No	No	No	No	No		No	No	No	No	No	No	No					86.5955
559	No	No	No	No	No	No		No	No	No	No	No	No	No					89.6235	1
560	No	No	No	No	No	No		No	No	No	No	No	No	No					76.8624	1
561	No	No	No	No	No	No		No	No	No	No	No	No	No					72.8871	1
562	No	No	No	No	No	No		No	No	No	No	No	No	No					89.5606
563	No	No	No	No	No	No		No	No	No	No	No	No	No					82.1328
564	No	No	No	No	No	No		No	No	No	No	No	No	No					73.1718
565	No	No	No	No	No	No		No	No	No	No	No	No	No					88.3176
566	No	No	No	No	No	No		No	No	No	No	No	No	No					77.3744	1
567	No	No	No	No	No	No		No	No	No	No	No	No	No					86.5845
568	No	No	No	No	No	No		No	No	No	No	No	No	No					63.5154	1
569	No	No	No	No	No	No		No	No	No	No	No	No	No					65.7029	1
570	No	No	No	No	No	No		No	No	No	No	No	No	No					80.7392
571	No	No	No	No	No	No		No	No	No	No	No	No	No					87.4223
572	No	No	No	No	No	No		No	No	No	No	No	No	No					94.1766	1
573	No	No	No	No	No	No		No	No	No	No	No	No	No					70.9268	1
574	No	No	No	No	No	No		No	No	No	No	No	No	No					69.0376	1
575	No	No	No	No	No	No		No	No	No	No	No	No	No					77.8809	1
576	No	No	No	No	No	No		No	No	No	No	No	No	No					75.5127	1
577	No	No	No	No	No	No		No	No	No	No	No	No	No					84.1889
578	No	No	No	No	No	No		No	No	No	No	No	No	No					78.4613	1
579	No	No	No	No	No	No		No	No	No	No	No	No	No					85.8973	1
580	No	No	No	No	No	No		No	No	No	No	No	No	No					57.0924
581	No	No	No	No	No	No		No	No	No	No	No	No	No					81.2567	1
582	No	No	No	No	No	No		No	No	No	No	No	No	No					56.0958	1
583	No	No	No	No	No	No		No	No	No	No	No	No	No					68.2136	1
584	No	No	No	No	No	No		No	No	No	No	No	No	No					80.1287	1
585	No	No	No	No	No	No		No	No	No	No	No	No	No					74.1629
586	No	No	No	No	No	No		No	No	No	No	No	No	No					82.8118
587	No	No	No	No	No	No		No	No	No	No	No	No	No					77.7988	1
588	No	No	No	No	No	No		No	No	No	No	No	No	No					58.0808	1
589	No	No	No	No	No	No		No	No	No	No	No	No	No					77.9904	1
590	No	No	No	No	No	No		No	No	No	No	No	No	No					81.3908	1
591	No	No	No	No	No	No		No	No	No	No	No	No	No					75.1075
592	No	No	No	No	No	No		No	No	No	No	No	No	No					60.8077	1
593	No	No	No	No	No	No		No	No	No	No	No	No	No					79.4059
594	No	No	No	No	No	No		No	No	No	No	No	No	No					84.794
595	No	No	No	No	No	No		No	No	No	No	No	No	No					77.8508
596	No	No	No	No	No	No		No	No	No	No	No	No	No					85.3415	1
597	No	No	No	No	No	No		No	No	No	No	No	No	No					65.1964	1
598	No	No	No	No	No	No		No	No	No	No	No	No	No					63.5647	1
599	No	No	No	No	No	No		No	No	No	No	No	No	No					66.319
600	No	No	No	No	No	No		No	No	No	No	No	No	No					73.0404	1
601	No	No	No	No	No	No		No	No	No	No	No	No	No					73.4374	1
602	No	No	No	No	No	No		No	No	No	No	No	No	No					60.2464	1
603	No	No	No	No	No	No		No	No	No	No	No	No	No					81.0404	1
604	No	No	No	No	No	No		No	No	No	No	No	No	No					69.0376
605	No	No	No	No	No	No		No	No	No	No	No	No	No					76.2847	1
606	No	No	No	No	No	No		No	No	No	No	No	No	No					48.1615
607	No	No	No	No	No	No		No	No	No	No	No	No	No					71.5072	1
608	No	No	No	No	No	No		No	No	No	No	No	No	No					74.4011
609	No	No	No	No	No	No		No	No	No	No	No	No	No					85.7632
610	No	No	No	No	No	No		No	No	No	No	No	No	No					75.0062	1
611	No	No	No	No	No	No		No	No	No	No	No	No	No					75.7399	1
612	No	No	No	No	No	No		No	No	No	No	No	No	No					65.2895
613	No	No	No	No	No	No		No	No	No	No	No	No	No					76.4408	1
614	No	No	No	No	No	No		No	No	No	No	No	No	No					84.5448
615	No	No	No	No	No	No		No	No	No	No	No	No	No					76.0958	1
616	No	No	No	No	No	No		No	No	No	No	No	No	No					74.0507	1
617	No	No	No	No	No	No		No	No	No	No	No	No	No					63.0582	1
618	No	No	No	No	No	No		No	No	No	No	No	No	No					55.4278	1
619	No	No	No	No	No	No		No	No	No	No	No	No	No					53.1992	1
620	No	No	No	No	No	No		No	No	No	No	No	No	No					71.7536	1
621	No	No	No	No	No	No		No	No	No	No	No	No	No					77.7057	1
622	No	No	No	No	No	No		No	No	No	No	No	No	No					84.0821	1
623	No	No	No	No	No	No		No	No	No	No	No	No	No					82.6229	1
624	No	No	No	No	No	No		No	No	No	No	No	No	No					81.8344
625	No	No	No	No	No	No		No	No	No	No	No	No	No					77.8398
626	No	No	No	No	No	No		No	No	No	No	No	No	No					79.3812
627	No	No	No	No	Yes	No	Dyspnea	Yes	No	No	No	No	No	No	Patient's doctor	Relatives and team	Team	No	65.8563	1
628	No	No	No	No	No	No		No	No	No	No	No	No	No					83.9973	1
629	No	No	No	No	No	No		No	No	No	No	No	No	No					78.6201	1
630	No	No	No	No	No	No		No	No	No	No	No	No	No					87.9726
631	No	No	No	No	No	No		No	No	No	No	No	No	No					80.7118	1
632	No	No	No	No	No	No		No	No	No	No	No	No	No					41.9165
633	No	No	No	No	No	No		No	No	No	No	No	No	No					85.3717
634	No	No	No	No	No	No		No	No	No	No	No	No	No					64.7228	1
635	No	No	No	No	No	No		No	No	No	No	No	No	No					86.9076	1
636	No	No	No	No	No	No		No	No	No	No	No	No	No					79.0281
637	No	No	No	No	No	No		No	No	No	No	No	No	No					71.9452
638	No	No	No	No	No	No		No	No	No	No	No	No	No					77.9247
639	No	No	No	No	No	No		No	No	No	No	No	No	No					79.9206	1
640	No	No	No	No	No	No		No	No	No	No	No	No	No					85.3881	1
641	No	No	No	No	No	No		No	No	No	No	No	No	No					92.8871	1
642	No	No	No	No	No	No		No	No	No	No	No	No	No					66.8693	1
643	No	No	No	No	No	No		No	No	No	No	No	No	No					71.7098	1
644	No	No	No	No	No	No		No	No	No	No	No	No	No					78.6639	1
645	No	No	No	No	No	No		No	No	No	No	No	No	No					81.3114	1
646	No	No	No	No	No	No		No	No	No	No	No	No	No					82.5599
647	No	No	No	No	No	No		No	No	No	No	No	No	No					70.7981	1
648	No	No	No	No	No	No	Anxiety	Yes	No	No	No	No	No	No	Other doctor	Relatives and team	Doctor	No	74.8528	1
649	No	No	No	No	No	No		No	No	No	No	No	No	No					57.8097	1
650	No	No	No	No	No	No		No	No	No	No	No	No	No					83.4935	1
651	No	No	No	No	No	No		No	No	No	No	No	No	No					82.8857	1
652	No	No	No	No	No	No		No	No	No	No	No	No	No					67.8439	1
653	No	No	No	No	No	No		No	No	No	No	No	No	No					89.1499
654	No	No	No	No	No	No		No	No	No	No	No	No	No					67.1458	1
655	No	No	No	No	No	No		No	No	No	No	No	No	No					89.1526
656	No	No	No	No	No	No		No	No	No	No	No	No	No					79.7892	1
657	No	No	No	No	No	No		No	No	No	No	No	No	No					85.0979	1
658	No	No	No	No	No	No		No	No	No	No	No	No	No					71.9973	1
659	No	No	No	No	No	No		No	No	No	No	No	No	No					90.1218	1
660	No	No	No	No	No	No		No	No	No	No	No	No	No					83.5674
661	No	No	No	No	No	No		No	No	No	No	No	No	No					78.1629
662	No	No	No	No	No	No		No	No	No	No	No	No	No					78.7379	1
663	No	No	No	No	No	No		No	No	No	No	No	No	No					85.8481	1
664	No	No	No	No	No	No		No	No	No	No	No	No	No					66.5407	1
665	No	No	No	No	No	No		No	No	No	No	No	No	No					58.423		1
666	No	No	No	No	No	No		No	No	No	No	No	No	No					90.5216	1
667	No	No	No	No	No	No		No	No	No	No	No	No	No					82.0643	1
668	No	No	No	No	No	No		No	No	No	No	No	No	No					68.2327	1
669	No	No	No	No	No	No		No	No	No	No	No	No	No					81.4346
670	No	No	No	No	No	No		No	No	No	No	No	No	No					81.9493	1
671	No	No	No	No	No	No		No	No	No	No	No	No	No					71.2225	1
672	No	No	No	No	No	No		No	No	No	No	No	No	No					52.95	1
673	No	No	No	No	No	No		No	No	No	No	No	No	No					78.768
674	No	No	Yes	No	No	No	Existential distress	Yes	No	No	No	No	No	No	Other doctor	Relatives and team	Patient and team	Yes	51.603	1
675	No	No	No	No	No	No	Anxiety	Yes	No	No	No	No	No	No	Patient's doctor	Patient	Patient	Yes	52.8706	1
676	No	No	No	No	No	No		No	No	No	No	No	No	No					69.9521	1
677	No	No	No	No	No	No		No	No	No	No	No	No	No					83.321
678	No	No	No	No	No	No		No	No	No	No	No	No	No					82.6366
679	No	No	No	No	No	No		No	No	No	No	No	No	No					94.1766
680	No	No	No	No	No	No		No	No	No	No	No	No	No					71.7153
681	No	No	No	No	No	No		No	No	No	No	No	No	No					81.5469
682	No	No	No	No	No	No		No	No	No	No	No	No	No					73.0103
683	No	No	No	No	No	No		No	No	No	No	No	No	No					76.6051	1
684	No	No	No	No	No	No		No	No	No	No	No	No	No					87.1047
685	No	No	No	No	No	No		No	No	No	No	No	No	No					66.7871	1
686	No	No	No	No	No	No		No	No	No	No	No	No	No					88.6324	1
687	No	No	No	No	No	No		No	No	No	No	No	No	No					89.7933
688	No	No	No	No	No	No		No	No	No	No	No	No	No					73.399	1
689	No	No	No	No	No	No		No	No	No	No	No	No	No					73.2183
690	No	No	No	No	No	No		No	No	No	No	No	No	No					78.1656	1
691	No	No	No	No	No	No		No	No	No	No	No	No	No					66.2341	1
